# Supplementary material for: High Diversity of the Fungal Community Structure in Naturally-Occurring Ophiocordyceps sinensis
Source: PLoS One. 2010 Dec 15;5(12):e15570. doi: 10.1371/journal.pone.0015570 (PMC3002287; doi:10.1371/journal.pone.0015570)
Supplement: Table S2 — Thirteen OTUs shared by the culture-dependent and -independent investigations. a One representative strain (from the culture-dependent investigation) and clone (from the culture-independent investigation) is presented for the 13 shared OTUs. b Abundance indicates the number of strains or clones for each OTU in the entire data set. Nine OTUs detected in the culture-dependent investigation (with abundance > 6) and three OTUs detected in the culture-independent investigation (with abundance > 4) were among the 20 most dominant OTUs in the culture-dependent and -independent investigations, respectively. c BLASTN score. d Accession number of the closest database match. (XLS) [file pone.0015570.s004.xls]

## Sheet: Sheet1
Culture-dependent		Culture-independent		Best BLAST hit
Strain code	Abundance b	Clone code	Abundance b	Taxon	Phylum	Score c	Accession no. d	similarity (%)
831 HM439534	132	30T-34 HQ445994	5	Pseudogymnoascus roseus	Ascomycota	899	AY608924	100
695 HM439513	23	HT-64 HQ446047	1	Cordyceps crassispora; Cylindrocarpon magnusianum; Neonectria ramulariae	Ascomycota	910-919	AB067714; AJ608955; AJ279446	99-100
2632 HM439576	18	HT-20-10P HQ446052	1	Fusarium acuminatum	Ascomycota	893	HM068326	99
713 HM439525	11	HT-25 HQ446043	2	Mortierella minutissima	Zygomycota	1031	EF619895	100
712 HM439524	9	30T-102P HQ446039	133	Mucor hiemalis	Zygomycota	1040	AY243950	99
973 HM439547	8	30T-78 HQ446007	2	Uncultured ectomycorrhiza	Ascomycota	868	FJ553509	99
840 HM439536	6	HT-40P HQ446055	1	Neonectria radicicola	Ascomycota	897	FJ430730	100
988 HM439550	6	HT-71 HQ446048	1	Uncultured Tetracladium	Ascomycota	870	EU754979	99
2536 HM439565	6	30T-89 HQ446009	1	Umbelopsis ramanniana	Zygomycota	1056	EU484205	98
2507 HM439558	4	30T-88 HQ446008	2	Truncatella angustata	Ascomycota	960	FJ025217	100
2511 HM439559	4	30T-5 HQ445982	52	Mortierella sp.	Zygomycota	1086	EU240039	99
1057 HM439556	1	197T-103P HQ446093	1	Herpotrichiellaceae sp.	Ascomycota	1016	FJ554453	100
2515 HM439562	1	HCh-20 HQ446096	1	Alternaria tenuissima; Alternaria alternata	Ascomycota	944	GQ871507; GQ249171	100
